# Supplementary material for: The tumor suppressor adenomatous polyposis coli regulates T lymphocyte migration
Source: Sci Adv. 2022 Apr 13;8(15):eabl5942. doi: 10.1126/sciadv.abl5942 (PMC9007504; doi:10.1126/sciadv.abl5942)
Supplement: Supplementary file 2 — Movies S1 to S4 [file sciadv.abl5942_movies_s1_to_s4.zip]

Archive with 4 entries (4 files):
- sciadv.abl5942_movie_s1.avi
- sciadv.abl5942_movie_s2.avi
- sciadv.abl5942_movie_s3.avi
- sciadv.abl5942_movie_s4.avi
